# Supplementary material for: Natural Variation of Fatty Acid Desaturase Gene Affects Linolenic Acid Content and Starch Pasting Viscosity in Rice Grains
Source: Int J Mol Sci. 2022 Oct 10;23(19):12055. doi: 10.3390/ijms231912055 (PMC9570344; doi:10.3390/ijms231912055)
Supplement: Supplementary file 1 [file ijms-23-12055-s001.zip]

Archive with 2 entries (2 files):
- Supplementary Figures S1-S3.pdf
- Supplementary Tables S1-S3.xlsx
